# Supplementary material for: Focal Cortical Dysplasia Type Ⅲ Related Medically Refractory Epilepsy: MRI Findings and Potential Predictors of Surgery Outcome
Source: Diagnostics (Basel). 2021 Nov 29;11(12):2225. doi: 10.3390/diagnostics11122225 (PMC8699898; doi:10.3390/diagnostics11122225)
Supplement: Supplementary file 1 [file diagnostics-11-02225-s001.zip]

Archive with 1 entries (1 files):
- diagnostics-1426225-supplementary.pdf
